# Supplementary material for: Characterising donkey welfare challenges and opportunities associated with human activities and environmental factors in seven Kenyan counties
Source: Anim Welf. 2026 Jan 19;35:e5. doi: 10.1017/awf.2025.10057 (PMC12817226; doi:10.1017/awf.2025.10057)
Supplement: Kithuka et al. supplementary material [file S0962728625100572sup001.xlsx]

## Sheet: Table S1
Table S1: Distribution of donkey welfare indicators by county with associated chi-square values
	severe_lesion				body_condition_score								hoof_shape				ectoparasites										mutilations				hobbling
	no_n	no_%	yes_n	yes_%	medium_n	medium_%	thin_n	thin_%	very thin_n	very thin_%	fat_n	fat_%	abnormal_n	abnormal_%	normal_n	normal_%	none_n	none_%	ticks less than 5_n	ticks less than 5_%	bot eggs_n	bot eggs_%	live or lice eggs_n	live or lice eggs_%	ticks more than 5_n	ticks more than 5_%	no_n	no_%	yes_n	yes_%	0.0_n	0.0_%	1.0_n	1.0_%	2.0_n	2.0_%
county
Bungoma	14	46.7	16	53.3	11	36.7	19	63.3	0	0	0	0	12	40	18	60	26	86.7	4	13.3	0	0	0	0	0	0	13	43.3	17	56.7	17	56.7	11	36.7	2	6.7
Kiambu	24	82.8	5	17.2	22	75.9	5	17.2	2	6.9	0	0	0	0	29	100	29	100	0	0	0	0	0	0	0	0	20	69	9	31	23	79.3	6	20.7	0	0
Kitui	86	86.9	13	13.1	32	32.3	64	64.6	3	3	0	0	2	2	97	98	41	41.4	51	51.5	3	3	1	1	3	3	87	87.9	12	12.1	38	38.4	58	58.6	3	3
Nairobi	19	61.3	12	38.7	27	87.1	3	9.7	0	0	1	3.2	1	3.2	30	96.8	31	100	0	0	0	0	0	0	0	0	17	54.8	14	45.2	31	100	0	0	0	0
Nakuru	33	80.5	8	19.5	34	82.9	7	17.1	0	0	0	0	2	4.9	39	95.1	41	100	0	0	0	0	0	0	0	0	31	75.6	10	24.4	37	90.2	4	9.8	0	0
Narok	58	95.1	3	4.9	48	78.7	11	18	1	1.6	1	1.6	0	0	61	100	60	98.4	0	0	0	0	0	0	1	1.6	50	82	11	18	47	77	12	19.7	2	3.3
Turkana	101	100	0	0	76	75.2	10	9.9	3	3	12	11.9	0	0	101	100	76	75.2	22	21.8	2	2	1	1	0	0	27	26.7	74	73.3	89	88.1	11	10.9	1	1
Indicator	Chi-square (χ²)	p-value	Significant
severe_lesion	51.04	0	Yes
body_condition_score	77.85	0	Yes
hoof_shape	44.68	0	Yes
ectoparasites	51.93	0	Yes
mutilations	93.26	0	Yes
hobbling	60.2	0	Yes

## Sheet: Table S2
Table S2: Comprehensive results showing the distribution of work type, load, and working hours by county
Welfare Indicator	County	Response Category	Number of Donkeys
Work Type	Bungoma	transport goods by pack	30
Work Type	Kiambu	transport goods by pack	0
Work Type	Kitui	transport goods by pack	99
Work Type	Nairobi	transport goods by pack	0
Work Type	Nakuru	transport goods by pack	0
Work Type	Narok	transport goods by pack	41
Work Type	Turkana	transport goods by pack	100
Work Type	Bungoma	transport goods by cart	0
Work Type	Kiambu	transport goods by cart	29
Work Type	Kitui	transport goods by cart	0
Work Type	Nairobi	transport goods by cart	31
Work Type	Nakuru	transport goods by cart	41
Work Type	Narok	transport goods by cart	20
Work Type	Turkana	transport goods by cart	1
Working Hours	Bungoma	1-2 hrs	3
Working Hours	Kiambu	1-2 hrs	3
Working Hours	Kitui	1-2 hrs	31
Working Hours	Nairobi	1-2 hrs	5
Working Hours	Nakuru	1-2 hrs	1
Working Hours	Narok	1-2 hrs	0
Working Hours	Turkana	1-2 hrs	24
Working Hours	Bungoma	3-4 hrs	8
Working Hours	Kiambu	3-4 hrs	10
Working Hours	Kitui	3-4 hrs	49
Working Hours	Nairobi	3-4 hrs	11
Working Hours	Nakuru	3-4 hrs	1
Working Hours	Narok	3-4 hrs	14
Working Hours	Turkana	3-4 hrs	43
Working Hours	Bungoma	5- 8hrs	18
Working Hours	Kiambu	5- 8hrs	12
Working Hours	Kitui	5- 8hrs	16
Working Hours	Nairobi	5- 8hrs	14
Working Hours	Nakuru	5- 8hrs	39
Working Hours	Narok	5- 8hrs	42
Working Hours	Turkana	5- 8hrs	9
Working Hours	Bungoma	over 8 hrs	1
Working Hours	Kiambu	over 8 hrs	2
Working Hours	Kitui	over 8 hrs	0
Working Hours	Nairobi	over 8 hrs	0
Working Hours	Nakuru	over 8 hrs	0
Working Hours	Narok	over 8 hrs	4
Working Hours	Turkana	over 8 hrs	0
Working Hours	Bungoma	less than 1 hr	0
Working Hours	Kiambu	less than 1 hr	2
Working Hours	Kitui	less than 1 hr	3
Working Hours	Nairobi	less than 1 hr	1
Working Hours	Nakuru	less than 1 hr	0
Working Hours	Narok	less than 1 hr	1
Working Hours	Turkana	less than 1 hr	25
Workload per Trip	Bungoma	between 21 – 40kgs	10
Workload per Trip	Kiambu	between 21 – 40kgs	2
Workload per Trip	Kitui	between 21 – 40kgs	4
Workload per Trip	Nairobi	between 21 – 40kgs	5
Workload per Trip	Nakuru	between 21 – 40kgs	2
Workload per Trip	Narok	between 21 – 40kgs	8
Workload per Trip	Turkana	between 21 – 40kgs	53
Workload per Trip	Bungoma	between 41 – 60kgs	18
Workload per Trip	Kiambu	between 41 – 60kgs	17
Workload per Trip	Kitui	between 41 – 60kgs	21
Workload per Trip	Nairobi	between 41 – 60kgs	12
Workload per Trip	Nakuru	between 41 – 60kgs	9
Workload per Trip	Narok	between 41 – 60kgs	6
Workload per Trip	Turkana	between 41 – 60kgs	18
Workload per Trip	Bungoma	over 61 kgs	2
Workload per Trip	Kiambu	over 61 kgs	8
Workload per Trip	Kitui	over 61 kgs	71
Workload per Trip	Nairobi	over 61 kgs	11
Workload per Trip	Nakuru	over 61 kgs	30
Workload per Trip	Narok	over 61 kgs	46
Workload per Trip	Turkana	over 61 kgs	1
Workload per Trip	Bungoma	less than 20kgs	0
Workload per Trip	Kiambu	less than 20kgs	2
Workload per Trip	Kitui	less than 20kgs	3
Workload per Trip	Nairobi	less than 20kgs	3
Workload per Trip	Nakuru	less than 20kgs	0
Workload per Trip	Narok	less than 20kgs	1
Workload per Trip	Turkana	less than 20kgs	29
